# Supplementary material for: Understanding randomized controlled trial generalizability through an embedded molecular diagnostics trial
Source: JNCI Cancer Spectr. 2026 Apr 24;10(3):pkag040. doi: 10.1093/jncics/pkag040 (PMC13226051; doi:10.1093/jncics/pkag040)
Supplement: pkag040_Supplementary_Data [file pkag040_supplementary_data.zip]

Archive with 2 entries (2 files):
- Supplementary Tables.docx
- Supplementary Figs.pdf
